# Supplementary material for: Whole Mitochondrial Genome Sequencing Analysis of Canine Testicular Tumours
Source: Int J Mol Sci. 2024 Sep 14;25(18):9944. doi: 10.3390/ijms25189944 (PMC11432695; doi:10.3390/ijms25189944)
Supplement: Supplementary file 1 [file ijms-25-09944-s001.zip]

Archive with 1 entries (1 files):
- ijms-3182679-supplementary.pdf
